# Supplementary material for: Does age influence the quality of life in children with atopic dermatitis?
Source: PLoS One. 2019 Nov 14;14(11):e0224618. doi: 10.1371/journal.pone.0224618 (PMC6855426; doi:10.1371/journal.pone.0224618)
Supplement: S1 File — (XLSX) [file pone.0224618.s001.xlsx]

## Sheet: Sheet1
No	Age	Age group	Gender	Age at onset	AD duration	TIS score	Atopy	CDLQI question1	CDLQI question2	CDLQI question3	CDLQI question4	CDLQI question5	CDLQI question6	CDLQI question7	CDLQI question8	CDLQI question9	CDLQI question10	q1+q2	q4+q5+q6	q3+q8	CDLQI Total	IDQOL question 1	IDQOL question 2	IDQOL question 3	IDQOL question 4	IDQOL question 5	IDQOL question 6	IDQOL question 7	IDQOL question 8	IDQOL question 9	IDQOL question 10	IDQOL Total	Family history of atopy
1	4	1	2	1	3	4	0															2	1	1	0	1	0	0	1	1	1	8	0
2	1	1	2	0	1	5	0															1	1	0	0	0	0	0	1	0	0	3	0
3	0	1	2	0	0	3	0															2	1	0	0	0	0	0	1	1	0	5	0
4	2	1	2	1	1	5	0															3	2	2	1	1	2	1	3	2	2	19	0
5	2	1	2	2	0	2	0															1	0	0	0	1	0	1	1	0	0	4	0
6	4	1	1	2	2	5	0															2	2	1	1	2	2	2	3	1	2	18	0
7	0	1	1	0	0	4	0															2	2	1	2	2	1	2	3	3	2	20	0
8	2	1	1	1	1	3	0															2	1	0	0	1	1	2	2	1	1	11	0
9	2	1	2	0	2	4	0															3	3	2	1	2	3	2	2	2	2	22	1
10	1	1	2	0	1	4	0															2	1	1	2	1	1	2	2	1	1	14	1
11	3	1	1	0	3	5	0															2	3	1	0	2	2	1	2	1	2	16	0
12	2	1	2	0	2	3	0															0	0	0	0	0	0	0	0	0	0	0	0
13	2	1	1	0	2	2	0															1	0	0	0	0	0	0	1	0	0	2	1
14	3	1	1	0	3	4	0															2	1	1	1	1	1	0	3	0	0	10	0
15	3	1	1	0	3	5	1															3	3	3	3	2	2	2	1	1	1	21	1
16	3	1	2	3	1	6	1															2	3	3	1	2	2	1	1	1	1	17	1
17	2	1	2	1	1	3	0															2	1	1	0	0	0	0	0	0	0	4	1
18	2	1	1	1	1	3	0															1	1	1	0	1	1	1	0	0	0	6	0
19	3	1	2	1	2	5	1															2	2	1	1	2	2	2	2	2	2	18	1
20	3	1	2	0	3	5	0															1	2	1	1	1	1	2	2	2	2	15	1
21	0	1	2	0	0	4	0															1	1	0	0	0	0	0	1	0	0	3	0
22	4	1	2	1	3	5	0															3	3	2	1	2	1	1	1	0	0	14	1
23	3	1	1	0	3	8	1															3	3	2	2	2	3	2	3	2	2	24	1
24	2	1	2	1	1	4	0															2	1	0	0	1	1	1	1	1	0	8	0
25	3	1	2	1	2	4	0															2	1	1	1	1	1	1	1	1	1	11	1
26	4	1	1	2	2	5	1															2	2	1	1	2	1	2	2	1	1	15	1
27	3	1	2	0	3	3	0															2	2	1	0	2	1	1	2	2	1	14	0
28	2	1	1	0	2	4	0															1	2	1	0	1	1	1	1	2	2	12	1
29	2	1	2			5	0															2	2	2	1	1	1	1	2	1	1	14	1
30	2	1	2	1	1	4	0															2	3	2	1	2	2	3	3	3	3	24	0
31	3	1	2	1	2	4	0															2	2	1	0	1	2	2	3	2	2	17	0
32	2	1	2	1	1	9	1															3	3	3	3	3	3	2	3	2	2	27	1
33	4	1	2	1	3	5	0															2	3	3	2	2	3	3	3	3	3	27	0
34	2	1	1	0	2	6	0															2	2	2	1	2	2	1	2	1	1	16	0
35	3	1	2	0	3	8	1															3	3	2	2	2	3	3	2	2	3	25	1
36	4	1	1	1	3	4	1															3	3	2	1	3	2	3	2	2	2	23	1
37	2	1	1	0	2	5	0															2	3	2	1	2	1	1	2	2	2	18	0
38	3	1	2	0	3	5	1															3	2	1	2	1	1	2	2	2	2	18	1
39	2	1	1	0	2	4	0															1	1	1	0	1	1	1	2	1	1	10	0
40	3	1	1	0	3	4	0															2	2	1	2	1	1	2	1	1	1	14	0
41	4	1	1	1	3	6	0															1	2	0	0	1	1	1	1	1	1	9	0
42	3	1	2	0	3	5	0															2	2	1	1	2	1	2	2	2	1	16	0
43	2	1	1	0	2	3	0															2	2	2	1	2	3	2	3	3	3	23	1
44	3	1	2	0	3	5	0															2	2	2	1	1	2	2	2	1	2	17	1
45	1	1	2	1	0	3	0															2	1	1	0	1	1	2	1	1	1	11	0
46	2	1	2	0	2	4	1															2	2	1	1	2	1	2	1	1	1	14	1
47	3	1	2	0	3	8	0															3	3	3	3	3	3	3	3	3	3	30	1
48	1	1	1	1	0	4	1															1	2	1	2	2	1	1	2	2	2	16	1
49	4	1	2	1	3	2	1															1	1	0	1	1	2	1	2	2	1	12	1
50	4	1	2	0	4	8	1															3	3	3	3	3	3	3	3	3	3	30	1
51	4	1	1	2	2	3	0															1	1	1	1	1	0	1	1	1	1	9	1
52	3	1	2	0	3	4	1															1	2	0	1	0	0	1	2	1	1	9	1
53	3	1	1	1	2	2	0															1	1	1	0	1	1	1	2	1	1	10	1
54	2	1	2	1	1	4	0															1	1	0	1	1	1	1	1	1	1	9	1
55	2	1	2	0	2	5	0															2	2	2	3	3	2	2	2	2	2	22	1
56	1	1	2	0	1	5	0															2	2	2	1	1	1	1	2	2	2	16	0
57	2	1	2	1	1	3	1															1	2	0	1	1	2	1	1	2	2	13	1
58	1	1	2	0	1	5	1															1	1	1	1	1	2	2	1	2	1	13	1
59	3	1	1	1	2	4	0															2	2	2	1	2	1	2	2	1	2	17	0
60	4	1	2	1	3	5	0															1	1	0	1	1	1	1	1	3	2	12	0
61	3	1	2			7	0															2	3	3	3	2	3	3	3	3	2	27	1
62	3	1	2			3	0															1	1	1	1	1	1	0	1	0	0	7	0
63	2	1	1			5	0															1	2	1	1	2	1	1	1	2	2	14	0
64	2	1	2	0	2	5	1															2	2	2	0	1	3	1	2	1	1	15	1
65	3	1	2	1	2	9	1															2	2	1	1	2	1	1	3	1	1	15	1
66	1	1	1	0	1	6	0															2	2	2	1	2	1	2	3	1	1	17	1
67	2	1	1	0	2	8	1															3	2	3	2	3	3	2	2	2	1	23	0
68	2	1	1	0	2	2	1															1	1	0	1	1	1	1	2	1	1	10	1
69	3	1	2	0	3	4	1															1	2	1	1	1	1	1	1	1	2	12	1
70	2	1	2	0	2	4	1															2	2	0	1	2	2	1	1	1	2	14	1
71	2	1	2	1	1	5	1															2	1	0	1	1	1	0	1	1	1	9	1
72	1	1	1	0	1	5	0															1	1	0	1	1	2	2	1	1	1	11	0
73	1	1	2			4	0															2	1	1	1	0	1	1	1	1	2	11	0
74	3	1	2	0	3	5	0															2	3	1	1	1	1	1	2	1	1	14	1
75	1	1	1	1	0	8	1															3	3	3	3	3	2	2	2	2	3	26	1
76	1	1	2	0	1	5	1															0	2	0	1	1	1	1	1	1	3	11	1
77	3	1	1	1	2	4	0															2	2	1	1	3	3	3	2	1	3	21	0
78	2	1	2			5	0															2	1	1	2	1	2	1	3	1	2	16	0
79	2	1	1	0	2	6	0															3	3	3	2	2	2	2	3	2	3	25	1
80	4	1	1	1	3	5	0															3	2	1	1	2	1	1	2	1	2	16	0
81	3	1	2	0	3	3	0															1	2	1	1	1	1	1	1	2	2	13	0
82	3	1	2	0	3	4	0															1	2	1	1	1	2	2	1	1	1	13	0
83	1	1	2	0	1	8	0															3	3	2	3	3	2	3	3	3	3	28	1
84	3	1	2	2	1	5	0															2	2	1	1	0	2	1	1	2	2	14	0
85	2	1	2	0	2	4	1															2	3	2	0	3	3	3	3	3	3	25	1
86	2	1	2	1	1	4	0															1	1	1	0	0	1	1	0	0	0	5	1
87	3	1	1	0	3	5	0															1	2	2	2	1	2	2	2	1	2	17	1
88	2	1	2	0	2	4	0															2	1	1	0	2	2	1	1	1	2	13	0
89	2	1	1	0	2	2	0															1	1	0	1	1	1	2	1	1	1	10	1
90	0	1	2	0	0	3	0															1	1	1	1	1	2	0	1	1	2	11	0
91	3	1	1	0	3	6	0															1	1	0	0	0	0	0	1	0	0	3	1
92	2	1	1	1	1	3	0															1	2	1	1	2	3	1	2	2	1	16	0
93	1	1	1	0	1	2	0															2	2	1	0	1	1	2	1	1	1	12	1
94	4	1	2	1	3	4	0															2	1	1	0	1	0	0	1	1	1	8	0
95	1	1	2	0	1	5	0															1	1	0	0	0	0	0	1	0	0	3	0
96	0	1	2	0	0	3	0															2	1	0	0	0	0	0	1	1	0	5	0
97	2	1	2	1	1	5	0															3	2	2	1	1	2	1	3	2	2	19	0
98	2	1	2	2	0	2	0															1	0	0	0	1	0	1	1	0	0	4	0
99	4	1	1	2	2	5	0															2	2	1	1	2	2	2	3	1	2	18	0
100	0	1	1	0	0	4	0															2	2	1	2	2	1	2	3	3	2	20	0
101	2	1	1	1	1	3	0															2	1	0	0	1	1	2	2	1	1	11	0
102	2	1	2	0	2	4	0															3	3	2	1	2	3	2	2	2	2	22	1
103	1	1	2	0	1	4	0															2	1	1	2	1	1	2	2	1	1	14	1
104	3	1	1	0	3	5	0															2	3	1	0	2	2	1	2	1	2	16	0
105	2	1	2	0	2	3	0															0	0	0	0	0	0	0	0	0	0	0	0
106	2	1	1	0	2	2	0															1	0	0	0	0	0	0	1	0	0	2	1
107	3	1	1	0	3	4	0															2	1	1	1	1	1	0	3	0	0	10	1
108	3	1	1	0	3	5	1															3	3	3	3	2	2	2	1	1	1	21	1
109	3	1	2	3	1	6	1															2	3	3	1	2	2	1	1	1	1	17	1
110	2	1	2	1	1	3	0															2	1	1	0	0	0	0	0	0	0	4	1
111	2	1	1	1	1	3	0															1	1	1	0	1	1	1	0	0	0	6	0
112	3	1	2	1	2	5	1															2	2	1	1	2	2	2	2	2	2	18	1
113	3	1	2	0	3	5	0															1	2	1	1	1	1	2	2	2	2	15	1
114	0	1	2	0	0	4	0															1	1	0	0	0	0	0	1	0	0	3	0
115	4	1	2	1	3	5	0															3	3	2	1	2	1	1	1	0	0	14	1
116	3	1	1	0	3	8	1															3	3	2	2	2	3	2	3	2	2	24	1
117	2	1	2	1	1	4	0															2	1	0	0	1	1	1	1	1	0	8	0
118	3	1	2	1	2	4	0															2	1	1	1	1	1	1	1	1	1	11	1
119	4	1	1	2	2	5	1															2	2	1	1	2	1	2	2	1	1	15	1
120	3	1	2	0	3	3	0															2	2	1	0	2	1	1	2	2	1	14	0
121	2	1	1	0	2	4	0															1	2	1	0	1	1	1	1	2	2	12	1
122	2	1	2			5	0															2	2	2	1	1	1	1	2	1	1	14	1
123	2	1	2	1	1	4	0															2	3	2	1	2	2	3	3	3	3	24	0
124	3	1	2	1	2	4	0															2	2	1	0	1	2	2	3	2	2	17	0
125	2	1	2	1	1	9	1															3	3	3	3	3	3	2	3	2	2	27	1
126	4	1	2	1	3	5	0															2	3	3	2	2	3	3	3	3	3	27	0
127	2	1	1	0	2	6	0															2	2	2	1	2	2	1	2	1	1	16	0
128	3	1	2	0	3	8	1															3	3	2	2	2	3	3	2	2	3	25	1
129	4	1	1	1	3	4	1															3	3	2	1	3	2	3	2	2	2	23	1
130	2	1	1	0	2	5	0															2	3	2	1	2	1	1	2	2	2	18	0
131	3	1	2	0	3	5	1															3	2	1	2	1	1	2	2	2	2	18	1
132	2	1	1	0	2	4	0															1	1	1	0	1	1	1	2	1	1	10	0
133	3	1	1	0	3	4	0															2	2	1	2	1	1	2	1	1	1	14	0
134	4	1	1	1	3	6	0															1	2	0	0	1	1	1	1	1	1	9	0
135	3	1	2	0	3	5	0															2	2	1	1	2	1	2	2	2	1	16	0
136	2	1	1	0	2	3	0															2	2	2	1	2	3	2	3	3	3	23	1
137	3	1	2	0	3	5	0															2	2	2	1	1	2	2	2	1	2	17	1
138	1	1	2	1	0	3	0															2	1	1	0	1	1	2	1	1	1	11	0
139	2	1	2	0	2	4	1															2	2	1	1	2	1	2	1	1	1	14	1
140	3	1	2	0	3	8	0															3	3	3	3	3	3	3	3	3	3	30	1
141	1	1	1	1	0	4	1															1	2	1	2	2	1	1	2	2	2	16	1
142	4	1	2	1	3	2	1															1	1	0	1	1	2	1	2	2	1	12	1
143	4	1	2	0	4	8	1															3	3	3	3	3	3	3	3	3	3	30	1
144	4	1	1	2	2	3	0															1	1	1	1	1	0	1	1	1	1	9	1
145	3	1	2	0	3	4	1															1	2	0	1	0	0	1	2	1	1	9	1
146	3	1	1	1	2	2	0															1	1	1	0	1	1	1	2	1	1	10	1
147	2	1	2	1	1	4	0															1	1	0	1	1	1	1	1	1	1	9	1
148	2	1	2	0	2	5	0															2	2	2	3	3	2	2	2	2	2	22	1
149	1	1	2	0	1	5	0															2	2	2	1	1	1	1	2	2	2	16	0
150	2	1	2	1	1	3	1															1	2	0	1	1	2	1	1	2	2	13	1
151	1	1	2	0	1	5	1															1	1	1	1	1	2	2	1	2	1	13	1
152	3	1	1	1	2	4	0															2	2	2	1	2	1	2	2	1	2	17	0
153	4	1	2	1	3	5	0															1	1	0	1	1	1	1	1	3	2	12	0
154	3	1	2			7	0															2	3	3	3	2	3	3	3	3	2	27	1
155	3	1	2			3	0															1	1	1	1	1	1	0	1	0	0	7	0
156	2	1	1			5	0															1	2	1	1	2	1	1	1	2	2	14	0
157	2	1	2	0	2	5	1															2	2	2	0	1	3	1	2	1	1	15	1
158	3	1	2	1	2	9	1															2	2	1	1	2	1	1	3	1	1	15	1
159	1	1	1	0	1	6	0															2	2	2	1	2	1	2	3	1	1	17	1
160	2	1	1	0	2	8	1															3	2	3	2	3	3	2	2	2	1	23	1
161	2	1	1	0	2	2	1															1	1	0	1	1	1	1	2	1	1	10	1
162	3	1	2	0	3	4	1															1	2	1	1	1	1	1	1	1	2	12	1
163	2	1	2	0	2	4	1															2	2	0	1	2	2	1	1	1	2	14	1
164	2	1	2	1	1	5	1															2	1	0	1	1	1	0	1	1	1	9	1
165	1	1	1	0	1	5	0															1	1	0	1	1	2	2	1	1	1	11	0
166	1	1	2			4	0															2	1	1	1	0	1	1	1	1	2	11	0
167	3	1	2	0	3	5	0															2	3	1	1	1	1	1	2	1	1	14	1
168	1	1	1	1	0	8	1															3	3	3	3	3	2	2	2	2	3	26	1
169	1	1	2	0	1	5	1															0	2	0	1	1	1	1	1	1	3	11	1
170	3	1	1	1	2	4	0															2	2	1	1	3	3	3	2	1	3	21	1
171	2	1	2			5	0															2	1	1	2	1	2	1	3	1	2	16	1
172	2	1	1	0	2	6	0															3	3	3	2	2	2	2	3	2	3	25	1
173	4	1	1	1	3	5	0															3	2	1	1	2	1	1	2	1	2	16	1
174	3	1	2	0	3	3	0															1	2	1	1	1	1	1	1	2	2	13	0
175	3	1	2	0	3	4	0															1	2	1	1	1	2	2	1	1	1	13	0
176	1	1	2	0	1	8	0															3	3	2	3	3	2	3	3	3	3	28	1
177	3	1	2	2	1	5	0															2	2	1	1	0	2	1	1	2	2	14	0
178	2	1	2	0	2	4	1															2	3	2	0	3	3	3	3	3	3	25	1
179	2	1	2	1	1	4	0															1	1	1	0	0	1	1	0	0	0	5	1
180	3	1	1	0	3	5	0															1	2	2	2	1	2	2	2	1	2	17	1
181	2	1	2	0	2	4	0															2	1	1	0	2	2	1	1	1	2	13	0
182	2	1	1	0	2	2	0															1	1	0	1	1	1	2	1	1	1	10	1
183	0	1	2	0	0	3	0															1	1	1	1	1	2	0	1	1	2	11	0
184	3	1	1	0	3	6	0															1	1	0	0	0	0	0	1	0	0	3	1
185	2	1	1	1	1	3	0															1	2	1	1	2	3	1	2	2	1	16	0
186	1	1	1	0	1	2	0															2	2	1	0	1	1	2	1	1	1	12	1
187	10	3	1			6	0	3	3	2	2	2	2	2	1	1	1	6	6	3	19												1
188	10	3	1	1	9	4	0	3	3	2	3	1	2	3	2	2	1	6	6	4	22												0
189	10	3	2	1	9	6	1	2	3	2	3	3	2	3	3	2	3	5	8	5	26												1
190	15	3	2	2	13	6	0	3	3	2	3	3	3	2	2	3	2	6	9	4	26												0
191	12	3	1	2	10	4	0	2	2	2	3	2	2	3	2	3	3	4	7	4	24												1
192	13	3	1	1	12	6	1	3	2	3	3	1	2	1	1	3	3	5	6	4	22												1
193	12	3	2	2	10	6	1	2	3	2	3	2	2	2	0	3	2	5	7	2	21												1
194	11	3	1	1	10	3	1	3	2	2	3	3	2	3	0	2	2	5	8	2	22												1
195	12	3	1	2	10	6	1	3	3	3	2	2	3	1	1	3	2	6	7	4	23												1
196	14	3	2	4	10	6	0	3	2	2	2	2	1	2	1	2	1	5	5	3	18												0
197	6	2	2	0	6	5	1	2	2	2	2	2	2	3	2	2	2	4	6	4	21												1
198	9	2	2	1	8	5	0	3	3	2	2	2	2	2	2	2	2	6	6	4	22												1
199	12	3	2	2	10	5	0	2	2	3	2	2	2	3	3	2	2	4	6	6	23												1
200	12	3	2	10	2	8	1	3	3	3	2	3	2	3	3	2	2	6	7	6	26												1
201	16	3	2	2	14	5	1	2	2	2	2	2	2	3	3	2	2	4	6	5	22												1
202	9	2	2	1	8	4	0	2	2	2	1	1	1	2	2	1	1	4	3	4	15												0
203	7	2	2	1	6	4	0	2	0	1	1	2	1	2	1	2	1	2	4	2	13												0
204	9	2	2	1	8	5	1	3	3	2	2	3	2	3	2	2	2	6	7	4	24												1
205	10	3	2	0	10	5	0	2	2	2	2	2	2	3	2	2	2	4	6	4	21												1
206	12	3	2	1	11	5	1	1	0	1	0	1	1	2	3	1	1	1	2	4	11												1
207	10	3	2	1	9	5	1	2	1	2	2	2	1	1	2	2	1	3	5	4	16												1
208	12	3	1	2	10	5	0	2	2	2	2	2	1	2	2	1	1	4	5	4	17												0
209	13	3	2	2	11	5	0	1	1	2	1	2	2	2	1	2	1	2	5	3	15												0
210	10	3	2	5	5	4	0	2	1	2	1	1	3	2	1	0	1	3	5	3	14												0
211	11	3	1	4	7	4	0	2	1	1	2	2	3	2	1	0	1	3	7	2	15												1
212	16	3	2	7	9	5	1	2	1	1	0	1	2	2	2	1	1	3	3	3	13												1
213	15	3	2	1	14	5	0	2	2	3	2	3	3	3	2	1	2	4	8	5	23												0
214	14	3	1	1	13	5	0	2	2	2	2	1	2	2	3	1	2	4	5	5	19												0
215	9	2	2	1	8	4	0	2	0	1	1	2	3	2	2	1	1	2	6	3	15												1
216	10	3	2	1	9	4	0	2	1	2	2	1	3	2	3	1	2	3	6	5	19												1
217	12	3	2	2	10	5	1	3	1	2	1	1	0	3	2	2	2	4	2	4	17												1
218	15	3	2	4	11	5	1	3		2	1	2	2	2	2	1	2	3	5	4													1
219	10	3	1	2	8	5	0	2	0	1	0	1	1	2	1	2	1	2	2	2	11												1
220	10	3	2	2	8	5	1	2	0	1	1	2	2	2	2	1	1	2	5	3	14												1
221	14	3	2	4	10	5	1	3	1	1	2	2	2	2	1	2	2	4	6	2	18												1
222	15	3	1	5	10	5	1	2	0	0	1	1	1	2	2	1	2	2	3	2	12												0
223	13	3	1	1	12	5	1	3	2	2	1	1	0	3	3	2	2	5	2	5	19												1
224	12	3	2	1	11	6	1	3	1	1	2	1	0	2	3	1	2	4	3	4	16												1
225	12	3	1	1	11	6	1	3	1	1	1	1	0	2	2	1	2	4	2	3	14												1
226	10	3	1	1	9	5	0	1	2	2	2	2	0	2	1	0	1	3	4	3	13												1
227	10	3	1	1	9	5	0	1	2	2	2	2	0	2	0	1	0	3	4	2	12												1
228	10	3	1	1	9	5	1	1	0	2	1	1	0	1	0	0	1	1	2	2	7												0
229	11	3	2	2	9	5	0	3	3	2	2	2	2	3	2	1	1	6	6	4	21												1
230	11	3	1	4	7	5	1	2	0	0	0	0	0	1	1	1	1	2	0	1	6												1
231	12	3	2	5	7	5	1	2	0	1	1	1	0	1	0	1	0	2	2	1	7												1
232	13	3	2	2	11	5	0	1	0	0	0	2	1	2	1	1	0	1	3	1	8												1
233	15	3	1	2	13	4	1	2	1	1	1	1	0	2	1	0	0	3	2	2	9												1
234	13	3	2	0	13	5	1	2	2	2	1	1	0	3	1	2	1	4	2	3	15												1
235	15	3	1	0	15	5	1	2	2	2	1	1	0	3	2	1	1	4	2	4	15												1
236	10	3	1	0	10	5	1	1	1	1	1	2	1	2	1	0	1	2	4	2	11												1
237	12	3	2	0	12	5	1	1	0	0	0	1	1	2	1	1	0	1	2	1	7												1
238	15	3	1	1	14	5	0	2	0	1	1	2	0	2	1	0	1	2	3	2	10												0
239	14	3	2	1	13	5	0	2	0	1	1	2	0	2	2	1	1	2	3	3	12												1
240	12	3	2	3	9	5	1	3	3	3	1	2	0	3	2	0	1	6	3	5	18												1
241	13	3	2	5	8	5	1	2	3	3	1	2	0	3	1	1	0	5	3	4	16												1
242	15	3	2	5	10	5	1	1	0	1	0	0	1	2	1	0	1	1	1	2	7												1
243	15	3	1	4	11	5	0	1	0	2	1	1	0	2	1	1	0	1	2	3	9												1
244	15	3	2	2	13	3	0	1	0	2	1	0	1	1	1	0	0	1	2	3	7												1
245	10	3	1	2	8	3	0	1	0	2	1	0	1	1	1	0	1	1	2	3	8												1
246	8	2	1	2	6	4	0	1	0	2	1	1	0	1	0	1	1	1	2	2	8												0
247	12	3	2	1	11	5	0	2	3	2	1	1	1	2	1	2	1	5	3	3	16												1
248	13	3	1	1	12	5	0	2	3	2	2	2	2	2	2	1	1	5	6	4	19												0
249	6	2	2	0	6	7	1	3	3	3	2	3	2	3	3	2	2	6	7	6	26												1
250	7	2	2	1	6	4	1	2	2	2	1	2	2	2	2	1	1	4	5	4	17												1
251	11	3	2	2	9	5	0	2	0	1	0	2	0	1	1	2	1	2	2	2	10												1
252	14	3	1	4	10	5	1	2	0	1	0	2	2	2	1	1	1	2	4	2	12												1
253	16	3	2	1	15	5	1	3	2	3	2	3	2	3	2	1	2	5	7	5	23												1
254	13	3	1	0	13	5	1	3	2	3	2	3	2	3	2	2	1	5	7	5	23												1
255	8	2	1	4	4	8	1	3	3	3	3	3	3	3	3	2	3	6	9	6	29												1
256	7	2	2	4	3	8	1	3	3	3	3	3	3	3	3	3	3	6	9	6	30												1
257	6	2	2	2	4	5	1	2	2	2	2	2	2	2	2	1	1	4	6	4	18												1
258	16	3	2	2	14	6	1	2	1	1	1	2	1	2	2	1	2	3	4	3	15												1
259	8	2	1	2	6	5	1	2	1	2	1	1	2	3	1	2	1	3	4	3	16												0
260	11	3	1	2	9	5	0	3	1	1	1	2	1	2	1	1	1	4	4	2	14												1
261	15	3	2	2	13	5	0	3	2	2	2	2	1	2	2	1	1	5	5	4	18												1
262	12	3	2	2	10	5	1	3	3	2	2	2	2	3	2	2	1	6	6	4	22												1
263	12	3	1	3	9	5	1	2	2	2	2	3	3	2	2	1	1	4	8	4	20												1
264	8	2	1	1	7	5	1	2	2	2	2	1	3	3	3	1	2	4	6	5	21												1
265	8	2	2	1	7	5	1	1	0	0	1	2	3	3	2	2	1	1	6	2	15												0
266	10	3	1	3	7	5	1	3	3	3	3	2	0	2	1	0	1	6	5	4	18												1
267	8	2	2	2	6	5	1	2	2	1	2	2	2	2	2	1	0	4	6	3	16												1
268	6	2	2	1	5	5	1	3	2	2	1	2	3	2	1	0	1	5	6	3	17												1
269	5	2	1	1	4	5	1	3	2	3	3	3	2	2	2	1	1	5	8	5	22												1
270	12	3	2	2	10	5	1	3	3	3	1	2	1	2	2	2	1	6	4	5	20												1
271	15	3	1	2	13	5	1	2	3	3	2	3	3	2	1	0	1	5	8	4	20												1
272	13	3	1	2	11	5	1	2	0	1	0	1	0	1	1	0	0	2	1	2	6												1
273	12	3	2	1	11	4	0	1	0	0	1	2	2	3	2	0	1	1	5	2	12												1
274	12	3	2	1	11	4	1	1	1	0	1	1	1	2	1	0	1	2	3	1	9												1
275	10	3	2	1	9	5	1	2	2	3	2	2	2	2	2	1	1	4	6	5	19												1
276	12	3	2	1	11	5	1	3	3	2	2	2	2	3	2	0	1	6	6	4	20												1
277	14	3	2	2	12	5	1	2	0	1	0	1	0	2	1	0	0	2	1	2	7												1
278	12	3	2			5	1	2	2	2	2	3	3	3	2	0	1	4	8	4	20												1
279	14	3	2			5	0	3	2	2	2	3	3	3	2	1	1	5	8	4	22												0
280	16	3	1	2	14	5	0	3	3	2	2	3	2	3	2	0	1	6	7	4	21												0
281	16	3	1	5	11	5	0	2	2	3	2	2	2	3	1	0	1	4	6	4	18												0
282	15	3	2	1	14	7	0	3	2	3	3	3	3	3	3	2	2	5	9	6	27												1
283	12	3	1	1	11	7	1	3	2	3	3	3	3	3	3	1	2	5	9	6	26												1
284	15	3	2	2	13	7	1	3	3	3	3	3	3	3	2	2	2	6	9	5	27												0
285	15	3	2	3	12	7	1	3	3	3	3	3	3	3	2	1	2	6	9	5	26												1
286	8	2	2	2	6	5	1	3	2	3	3	3	2	3	2	1	1	5	8	5	23												0
287	10	3	1			6	0	3	3	2	2	2	2	2	1	1	1	6	6	3	19												1
288	10	3	1	1	9	4	0	3	3	2	3	1	2	3	2	2	1	6	6	4	22												0
289	10	3	2	1	9	6	1	2	3	2	3	3	2	3	3	2	3	5	8	5	26												1
290	15	3	2	2	13	6	0	3	3	2	3	3	3	2	2	3	2	6	9	4	26												0
291	12	3	1	2	10	4	0	2	2	2	3	2	2	3	2	3	3	4	7	4	24												1
292	13	3	1	1	12	6	1	3	2	3	3	1	2	1	1	3	3	5	6	4	22												1
293	12	3	2	2	10	6	1	2	3	2	3	2	2	2	0	3	2	5	7	2	21												1
294	11	3	1	1	10	3	1	3	2	2	3	3	2	3	0	2	2	5	8	2	22												1
295	12	3	1	2	10	6	1	3	3	3	2	2	3	1	1	3	2	6	7	4	23												1
296	14	3	2	4	10	6	0	3	2	2	2	2	1	2	1	2	1	5	5	3	18												0
297	6	2	2	0	6	5	1	2	2	2	2	2	2	3	2	2	2	4	6	4	21												1
298	9	2	2	1	8	5	0	3	3	2	2	2	2	2	2	2	2	6	6	4	22												1
299	12	3	2	2	10	5	0	2	2	3	2	2	2	3	3	2	2	4	6	6	23												1
300	12	3	2	10	2	8	1	3	3	3	2	3	2	3	3	2	2	6	7	6	26												1
301	16	3	2	2	14	5	1	2	2	2	2	2	2	3	3	2	2	4	6	5	22												1
302	9	2	2	1	8	4	0	2	2	2	1	1	1	2	2	1	1	4	3	4	15												0
303	7	2	2	1	6	4	0	2	0	1	1	2	1	2	1	2	1	2	4	2	13												0
304	9	2	2	1	8	5	1	3	3	2	2	3	2	3	2	2	2	6	7	4	24												1
305	10	3	2	0	10	5	0	2	2	2	2	2	2	3	2	2	2	4	6	4	21												1
306	12	3	2	1	11	5	1	1	0	1	0	1	1	2	3	1	1	1	2	4	11												1
307	10	3	2	1	9	5	1	2	1	2	2	2	1	1	2	2	1	3	5	4	16												1
308	12	3	1	2	10	5	0	2	2	2	2	2	1	2	2	1	1	4	5	4	17												0
309	13	3	2	2	11	5	0	1	1	2	1	2	2	2	1	2	1	2	5	3	15												0
310	10	3	2	5	5	4	0	2	1	2	1	1	3	2	1	0	1	3	5	3	14												0
311	11	3	1	4	7	4	0	2	1	1	2	2	3	2	1	0	1	3	7	2	15												1
312	16	3	2	7	9	5	1	2	1	1	0	1	2	2	2	1	1	3	3	3	13												1
313	15	3	2	1	14	5	0	2	2	3	2	3	3	3	2	1	2	4	8	5	23												0
314	14	3	1	1	13	5	0	2	2	2	2	1	2	2	3	1	2	4	5	5	19												0
315	9	2	2	1	8	4	0	2	0	1	1	2	3	2	2	1	1	2	6	3	15												1
316	10	3	2	1	9	4	0	2	1	2	2	1	3	2	3	1	2	3	6	5	19												1
317	12	3	2	2	10	5	1	3	1	2	1	1	0	3	2	2	2	4	2	4	17												1
318	15	3	2	4	11	5	1	3		2	1	2	2	2	2	1	2	3	5	4													1
319	10	3	1	2	8	5	0	2	0	1	0	1	1	2	1	2	1	2	2	2	11												1
320	10	3	2	2	8	5	1	2	0	1	1	2	2	2	2	1	1	2	5	3	14												1
321	14	3	2	4	10	5	1	3	1	1	2	2	2	2	1	2	2	4	6	2	18												1
322	15	3	1	5	10	5	1	2	0	0	1	1	1	2	2	1	2	2	3	2	12												0
323	13	3	1	1	12	5	1	3	2	2	1	1	0	3	3	2	2	5	2	5	19												1
324	12	3	2	1	11	6	1	3	1	1	2	1	0	2	3	1	2	4	3	4	16												0
325	12	3	1	1	11	6	1	3	1	1	1	1	0	2	2	1	2	4	2	3	14												1
326	10	3	1	1	9	5	0	1	2	2	2	2	0	2	1	0	1	3	4	3	13												1
327	10	3	1	1	9	5	0	1	2	2	2	2	0	2	0	1	0	3	4	2	12												1
328	10	3	1	1	9	5	1	1	0	2	1	1	0	1	0	0	1	1	2	2	7												0
329	11	3	2	2	9	5	0	3	3	2	2	2	2	3	2	1	1	6	6	4	21												1
330	11	3	1	4	7	5	1	2	0	0	0	0	0	1	1	1	1	2	0	1	6												1
331	12	3	2	5	7	5	1	2	0	1	1	1	0	1	0	1	0	2	2	1	7												1
332	13	3	2	2	11	5	0	1	0	0	0	2	1	2	1	1	0	1	3	1	8												1
333	15	3	1	2	13	4	1	2	1	1	1	1	0	2	1	0	0	3	2	2	9												1
334	13	3	2	0	13	5	1	2	2	2	1	1	0	3	1	2	1	4	2	3	15												1
335	15	3	1	0	15	5	1	2	2	2	1	1	0	3	2	1	1	4	2	4	15												1
336	10	3	1	0	10	5	1	1	1	1	1	2	1	2	1	0	1	2	4	2	11												1
337	12	3	2	0	12	5	1	1	0	0	0	1	1	2	1	1	0	1	2	1	7												1
338	15	3	1	1	14	5	0	2	0	1	1	2	0	2	1	0	1	2	3	2	10												0
339	14	3	2	1	13	5	0	2	0	1	1	2	0	2	2	1	1	2	3	3	12												1
340	12	3	2	3	9	5	1	3	3	3	1	2	0	3	2	0	1	6	3	5	18												1
341	13	3	2	5	8	5	1	2	3	3	1	2	0	3	1	1	0	5	3	4	16												1
342	15	3	2	5	10	5	1	1	0	1	0	0	1	2	1	0	1	1	1	2	7												1
343	15	3	1	4	11	5	0	1	0	2	1	1	0	2	1	1	0	1	2	3	9												1
344	15	3	2	2	13	3	0	1	0	2	1	0	1	1	1	0	0	1	2	3	7												1
345	10	3	1	2	8	3	0	1	0	2	1	0	1	1	1	0	1	1	2	3	8												1
346	8	2	1	2	6	4	0	1	0	2	1	1	0	1	0	1	1	1	2	2	8												0
347	12	3	2	1	11	5	0	2	3	2	1	1	1	2	1	2	1	5	3	3	16												1
348	13	3	1	1	12	5	0	2	3	2	2	2	2	2	2	1	1	5	6	4	19												0
349	6	2	2	0	6	7	1	3	3	3	2	3	2	3	3	2	2	6	7	6	26												1
350	7	2	2	1	6	4	1	2	2	2	1	2	2	2	2	1	1	4	5	4	17												1
351	11	3	2	2	9	5	0	2	0	1	0	2	0	1	1	2	1	2	2	2	10												1
352	14	3	1	4	10	5	1	2	0	1	0	2	2	2	1	1	1	2	4	2	12												1
353	16	3	2	1	15	5	1	3	2	3	2	3	2	3	2	1	2	5	7	5	23												1
354	13	3	1	0	13	5	1	3	2	3	2	3	2	3	2	2	1	5	7	5	23												1
355	8	2	1	4	4	8	1	3	3	3	3	3	3	3	3	2	3	6	9	6	29												1
356	7	2	2	4	3	8	1	3	3	3	3	3	3	3	3	3	3	6	9	6	30												1
357	6	2	2	2	4	5	1	2	2	2	2	2	2	2	2	1	1	4	6	4	18												1
358	16	3	2	2	14	6	1	2	1	1	1	2	1	2	2	1	2	3	4	3	15												1
359	8	2	1	2	6	5	1	2	1	2	1	1	2	3	1	2	1	3	4	3	16												0
360	11	3	1	2	9	5	0	3	1	1	1	2	1	2	1	1	1	4	4	2	14												1
361	15	3	2	2	13	5	0	3	2	2	2	2	1	2	2	1	1	5	5	4	18												1
362	12	3	2	2	10	5	1	3	3	2	2	2	2	3	2	2	1	6	6	4	22												1
363	12	3	1	3	9	5	1	2	2	2	2	3	3	2	2	1	1	4	8	4	20												1
364	8	2	1	1	7	5	1	2	2	2	2	1	3	3	3	1	2	4	6	5	21												1
365	8	2	2	1	7	5	1	1	0	0	1	2	3	3	2	2	1	1	6	2	15												0
366	10	3	1	3	7	5	1	3	3	3	3	2	0	2	1	0	1	6	5	4	18												1
367	8	2	2	2	6	5	1	2	2	1	2	2	2	2	2	1	0	4	6	3	16												1
368	6	2	2	1	5	5	1	3	2	2	1	2	3	2	1	0	1	5	6	3	17												1
369	5	2	1	1	4	5	1	3	2	3	3	3	2	2	2	1	1	5	8	5	22												1
370	12	3	2	2	10	5	1	3	3	3	1	2	1	2	2	2	1	6	4	5	20												1
371	15	3	1	2	13	5	1	2	3	3	2	3	3	2	1	0	1	5	8	4	20												1
372	13	3	1	2	11	5	1	2	0	1	0	1	0	1	1	0	0	2	1	2	6												1
373	12	3	2	1	11	4	0	1	0	0	1	2	2	3	2	0	1	1	5	2	12												1
374	12	3	2	1	11	4	1	1	1	0	1	1	1	2	1	0	1	2	3	1	9												1
375	10	3	2	1	9	5	1	2	2	3	2	2	2	2	2	1	1	4	6	5	19												1
376	12	3	2	1	11	5	1	3	3	2	2	2	2	3	2	0	1	6	6	4	20												1
377	14	3	2	2	12	5	1	2	0	1	0	1	0	2	1	0	0	2	1	2	7												1
378	12	3	2			5	1	2	2	2	2	3	3	3	2	0	1	4	8	4	20												1
379	14	3	2			5	0	3	2	2	2	3	3	3	2	1	1	5	8	4	22												0
380	16	3	1	2	14	5	0	3	3	2	2	3	2	3	2	0	1	6	7	4	21												0
381	16	3	1	5	11	5	0	2	2	3	2	2	2	3	1	0	1	4	6	4	18												0
382	15	3	2	1	14	7	0	3	2	3	3	3	3	3	3	2	2	5	9	6	27												1
383	12	3	1	1	11	7	1	3	2	3	3	3	3	3	3	1	2	5	9	6	26												1
384	15	3	2	2	13	7	1	3	3	3	3	3	3	3	2	2	2	6	9	5	27												0
385	15	3	2	3	12	7	1	3	3	3	3	3	3	3	2	1	2	6	9	5	26												1
386	8	2	2	2	6	5	1	3	2	3	3	3	2	3	2	1	1	5	8	5	23												0
